# Supplementary material for: Understanding Historical Demographic Processes to Inform Contemporary Conservation of an Arid Zone Specialist: The Yellow-Footed Rock-Wallaby
Source: Genes (Basel). 2020 Jan 31;11(2):154. doi: 10.3390/genes11020154 (PMC7073556; doi:10.3390/genes11020154)
Supplement: Supplementary file 1 [file genes-11-00154-s001.zip]

Archive with 20 entries (17 files):
- Supplementary Files/
- Supplementary Files/SuppTable5_First generation migrants.docx
- __MACOSX/
- __MACOSX/Supplementary Files/
- __MACOSX/Supplementary Files/._SuppTable5_First generation migrants.docx
- Supplementary Files/SuppTable1_Sample Info_updated.xlsx
- __MACOSX/Supplementary Files/._SuppTable1_Sample Info_updated.xlsx
- Supplementary Files/.DS_Store
- __MACOSX/Supplementary Files/._.DS_Store
- Supplementary Files/SuppTable6_Evidence of admixture and gene flow amongst populations of Petrogale xanthopus xanthopus.docx
- __MACOSX/Supplementary Files/._SuppTable6_Evidence of admixture and gene flow amongst populations of Petrogale xanthopus xanthopus.docx
- Supplementary Files/Combined_Supp_Figs_UPDATED.pdf
- __MACOSX/Supplementary Files/._Combined_Supp_Figs_UPDATED.pdf
- Supplementary Files/SuppTable2_Mitochondrial control region sequence divergence.docx
- __MACOSX/Supplementary Files/._SuppTable2_Mitochondrial control region sequence divergence.docx
- Supplementary Files/SuppTable3_Table of results for statistical analysis of neutrality.docx
- __MACOSX/Supplementary Files/._SuppTable3_Table of results for statistical analysis of neutrality.docx
- Supplementary Files/SuppTable4_Bottleneck results.docx
- __MACOSX/Supplementary Files/._SuppTable4_Bottleneck results.docx
- __MACOSX/._Supplementary Files
