# Supplementary material for: Understanding Historical Demographic Processes to Inform Contemporary Conservation of an Arid Zone Specialist: The Yellow-Footed Rock-Wallaby
Source: Genes (Basel). 2020 Jan 31;11(2):154. doi: 10.3390/genes11020154 (PMC7073556; doi:10.3390/genes11020154)
Supplement: Supplementary file 1 [file genes-11-00154-s001.zip › Supplementary Files/SuppTable1_Sample Info_updated.xlsx]

## Sheet: Sheet1
Sample ID	Sex	Year first trapped	Population	Latitude	Longitude	mtDNA haplotype	GenBank Accession	Microsatellite genotypes for each locus
								G264		Me14		Me15		Me16		Me17		Me2		Pa385		Pa593		Pa597		Y76		Y105		Y112		Y148		Y151		Y170		Y175		Pa297
2547	m	2005-07-26	Aroona Dam	-30.6	138.35	Z	MN781217	290	290	194	196	235	235	258	258	143	155	258	258	169	171	138	140	148	148	191	197	274	276	192	206	190	190	184	196	162	162	313	313	139	145
2548	m	2005-07-27	Aroona Dam	-30.6	138.35	Z		290	290	194	196	253	259	258	262	155	155	254	258	169	171	140	144	148	148	197	197	274	274	198	198	190	190	184	196	162	166	305	319	145	149
2549	f	2005-07-28	Aroona Dam	-30.6	138.35	Z		290	290	194	196	235	259	258	262	155	155	258	258	169	171	144	144	148	160	191	197	274	274	198	206	190	190	184	184	162	162	305	313	139	145
2550	f	2005-07-29	Aroona Dam	-30.6	138.35	Z		266	290	196	196	235	243	258	258	143	155	256	258	171	171	140	144	160	160	191	197	266	274	198	200	190	190	184	196	162	162	313	319	139	149
2551	m	2005-07-29	Aroona Dam	-30.6	138.35	Z		290	290	196	196	243	253	258	258	151	155	254	254	169	169	144	144	148	160	191	197	274	276	192	198	190	190	196	196	162	162	305	313	139	139
2552	f	?/07/2005	Aroona Dam	-30.6	138.35	Z
2553	m	2006-06-04	Aroona Dam	-30.6	138.35	Z		290	290	196	196	243	253	258	262	151	153	254	254	169	171	144	144	160	160	191	197	274	274	200	200	190	190	196	196	162	166	305	319	149	149
2554	m	2006-06-05	Aroona Dam	-30.6	138.35	Z		266	290	196	196	243	253	258	262	143	155	254	256	169	171	140	144	160	160	191	197	266	274	192	198	190	190	184	184	162	166	305	305	149	149
2555	f	2006-11-26	Aroona Dam	-30.6	138.35	Z		290	290	194	196	253	253	258	262	155	155	254	258	169	169	144	144	148	160	197	197	274	274	198	200	190	190	196	196	162	162	305	313	145	145
2556	f	2006-11-27	Aroona Dam	-30.6	138.35	Z
2557	m	2006-11-28	Aroona Dam	-30.6	138.35	Z		290	290	196	196	235	253	258	262	143	143	254	254	169	171	144	144	148	160	191	197	274	276	198	206	190	190	184	184	162	162	305	313	139	149
2558	f	2007-10-22	Aroona Dam	-30.6	138.35	Z		290	290	196	196	235	243	258	262	143	151	254	258	169	169	138	144	148	160	191	197	274	276	192	200	190	190	196	196	162	166	305	313	139	149
2559	m	2007-10-22	Aroona Dam	-30.6	138.35	Z		290	290	196	196	235	259	258	258	143	143	254	258	169	171	140	144	148	160	191	197	274	274	192	198	190	190	196	196	162	162	305	313	139	145
2560	f	2007-10-22	Aroona Dam	-30.6	138.35	Z		290	290	196	196	235	259	258	258	143	155	254	254	169	171	144	144	148	148	191	197	274	274	198	198	190	190	184	196	162	162	305	313	139	149
2561	m	2008-05-07	Aroona Dam	-30.6	138.35	Z		266	290	196	196	253	253	258	262	143	153	254	256	169	171	140	144	148	160	191	197	266	274	192	198	190	190	196	196	162	166	319	319	149	149
2562	m	2008-05-08	Aroona Dam	-30.6	138.35	Z		290	290	196	196	235	253	258	262	153	153	254	258	169	171	144	146	148	160	197	197	274	274	200	198	190	190	196	196	162	162	305	319	139	149
2563	m	2008-05-08	Aroona Dam	-30.6	138.35	Z		266	290	196	196	235	253	258	258	153	155	254	258	169	171	140	144	148	160	197	197	274	274	200	200	190	190	184	196	162	162	319	319	149	149
2564	f	2008-05-08	Aroona Dam	-30.6	138.35	Z		290	290	194	196	253	253	258	258	155	155	254	258	171	171	140	144	160	160	197	197	274	276	198	198	190	190	184	184	162	162	305	313	139	149
2565	f	2008-05-08	Aroona Dam	-30.6	138.35	Z		290	290	194	196	235	253	258	262	155	155	258	258	169	171	138	144	148	160	191	197	274	274	198	192	190	190	184	196	162	162	313	313	139	145
2566	f	2008-05-09	Aroona Dam	-30.6	138.35	Z		266	290	196	196	253	253	258	258	143	153	254	256	169	171	140	140	148	160	191	197	266	274	200	198	190	190	184	196	162	166	305	319	145	149
2567	f	2008-10-17	Aroona Dam	-30.6	138.35	Z		290	290	196	196	235	259	258	262	143	155	254	258	171	171	140	144	146	160	197	197	274	276	200	206	190	190	196	196	162	166	313	313	139	145
2568	f	2008-10-17	Aroona Dam	-30.6	138.35	Z		290	290	196	196	235	235	258	258	143	143	258	258	169	169	140	144	160	160	197	197	274	274	198	192	190	190	196	196	162	162	305	313	139	145
2569	f	2008-10-18	Aroona Dam	-30.6	138.35	Z		290	290	194	196	235	253	258	258	143	155	254	258	169	171	144	144	146	160	191	197	274	274	206	198	190	190	196	196	162	166	313	313	139	145
2570	f	2008-10-18	Aroona Dam	-30.6	138.35	Z
2571	m	2008-10-19	Aroona Dam	-30.6	138.35	Z		290	290	196	196	235	259	258	262	143	155	258	258	171	171	122	140	146	148	191	197	274	276	198	198	190	190	184	196	162	166	305	313	139	149
2572	f	2009-04-27	Aroona Dam	-30.6	138.35	Z		290	290	194	196	235	259	258	262	143	143	254	258	169	169	138	144	148	160	191	197	274	274	206	198	190	190	196	196	162	162	313	313	145	149
2573	m	2009-04-26	Aroona Dam	-30.6	138.35	Z
2574	m	2009-10-16	Aroona Dam	-30.6	138.35	Z		290	290	196	196	253	253	258	258	155	155	254	254	169	171	144	144	160	160	191	197	274	274	198	198	190	190	196	196	162	162	313	313	139	145
2575	f	2009-10-17	Aroona Dam	-30.6	138.35	Z		290	290	196	196	253	259	258	262	143	143	254	258	169	169	138	144	148	160	191	197	274	276	198	198	190	190	184	196	162	162	305	313	139	145
2576	f	2011-04-08	Aroona Dam	-30.6	138.35	Z
2578		2011-04-10	Aroona Dam	-30.6	138.35	Z
1591	m	1998-06-30	Eregunda	-31.0703	138.785	A		270	274	188	190	255	255	264	266	151	151	252	254	169	171	144	150	146	146	191	191	268	274	192	196	192	196	198	200	162	162	285	297	141	149
1592	f	1998-06-30	Eregunda	-31.0703	138.785	A	MN781209	270	282	188	190	253	265	264	266	149	151	256	260	171	171	144	144	146	146	191	201	266	268	196	196	190	190	200	204	146	146	285	301	145	149
1593	m	1998-06-30	Eregunda	-31.0703	138.785	A		270	270	190	190	243	263	264	268	143	149	252	256	169	171	144	144	144	146	191	191	266	274	192	198	190	196	198	204	162	166	301	317	141	145
1594	f	1998-06-30	Eregunda	-31.0703	138.785	A		270	282	188	190	245	263	256	264	149	151	256	258	169	171	144	144	146	146	191	195	274	274	196	198	188	190	198	198	162	174	301	301	145	145
1595	f	1998-06-30	Eregunda	-31.0703	138.785	A		270	282	188	190	253	263	256	264	151	151	256	260	171	171	140	144	146	146	201	201	268	268	192	196	190	190	198	198	146	162	297	301	145	149
1596	f	1998-06-30	Eregunda	-31.0703	138.785	A		270	270	188	190	263	265	256	264	149	151	256	260	171	171	140	144	146	146	191	201	266	268	196	196	190	190	198	204	146	162	301	301	131	149
1597	f	1998-06-30	Eregunda	-31.0703	138.785	A		270	282	188	190	243	253	260	266	143	151	252	256	169	171	144	144	146	152	201	201	268	268	192	192	190	190	200	200	146	146	285	317	131	149
1598	f	1998-06-30	Eregunda	-31.0703	138.785	A		266	282	190	190	243	253	260	268	143	151	252	260	169	171	136	144	146	146	201	209	268	274	192	192	190	190	198	200	146	170	301	317	147	149
1599	f	1998-06-30	Eregunda	-31.0703	138.785	A		270	274	190	190	243	265	256	256	151	151	252	260	171	171	144	152	144	148	191	201	268	270	196	198	190	190	204	204	146	164	285	301	141	147
1670	f	1999-02-10	Eregunda	-31.0703	138.785	A		270	282	190	190	243	253	264	268	149	151	256	256	169	171	140	144	146	146	191	201	268	274	192	192	190	196	198	204	162	166	297	317	147	149
1671	f	1999-02-10	Eregunda	-31.0703	138.785	A		270	270	188	190	245	263	264	268	143	151	256	256	169	171	144	144	146	146	191	191	266	274	198	198	190	196	198	204	162	162	301	317	145	145
1700	m	1999-07-06	Eregunda	-31.0703	138.785	A		270	282	188	190	245	263	264	268	149	153	252	256	171	171	136	140	144	146	191	191	266	268	192	196	190	190	198	200	146	162	301	315	145	147
1701	m	1999-07-07	Eregunda	-31.0703	138.785	A		266	270	188	190	243	265	256	268	149	151	252	260	171	171	144	152	144	144	191	191	268	274	196	198	190	190	198	204	162	170	285	301	141	145
1724	f	2000-01-25	Eregunda	-31.0703	138.785	A		274	278	190	190	253	263	264	266	151	151	252	260	171	171	144	144	146	146	191	201	274	274	192	198	190	196	198	200	146	162	285	301	143	145
1725	m	2000-01-26	Eregunda	-31.0703	138.785	A		270	282	190	190	243	253	268	268	143	149	252	252	169	171	144	144	144	146	191	209	268	274	192	198	190	190	198	200	162	170	285	317	145	147
1726	f	2000-01-26	Eregunda	-31.0703	138.785	A		270	278	188	190	243	253	256	266	149	151	252	256	169	171	144	144	146	146	191	201	270	274	192	196	188	190	200	204	162	164	285	301	131	145
1758	m	2000-07-28	Eregunda	-31.0703	138.785	A		270	270	190	190	243	253	264	264	149	151	254	258	169	171	150	152	146	148	191	191	268	274	192	196	192	196	198	200	162	170	285	285	141	145
1759	f	2000-07-28	Eregunda	-31.0703	138.785	A		270	274	190	190	243	263	266	268	149	151	256	260	171	171	144	144	146	146	191	201	274	274	192	192	190	190	198	198	162	166	285	301	145	145
1760	m	2000-07-28	Eregunda	-31.0703	138.785	A		274	282	188	190	253	253	264	266	149	151	252	256	171	171	144	150	146	146	201	201	268	268	192	196	190	192	198	200	146	162	285	297	141	149
1957	m	2003-07-29	Eregunda	-31.0703	138.785	A
1958	?	1998-03-05	Eregunda	-31.0703	138.785	A
1959	f	2003-07-29	Eregunda	-31.0703	138.785	A
1960	m	2000-07-28	Eregunda	-31.0703	138.785	A
1961	f	2003-01-22	Eregunda	-31.0703	138.785	A		270	270	190	190	243	263	264	268	149	151	252	256	171	171	144	144	146	146	191	191	266	274	192	198	196	196	198	198	162	166	301	301	141	143
1962	m	2003-01-30	Eregunda	-31.0703	138.785	F	MN781210	270	274	188	190	247	263	262	264	151	153	256	260	169	169	124	140	146	146	191	209	270	274	196	196	188	188	192	204	162	170	285	301	141	143
1963	m	2003-01-30	Eregunda	-31.0703	138.785	A		266	270	190	190	263	265	256	264	149	151	252	256	169	171	144	144	144	146	191	195	274	274	196	198	188	190	198	198	162	172	285	301	141	145
1964	f	2003-01-21	Eregunda	-31.0703	138.785	A		266	270	190	190	243	243	256	264	149	151	256	260	171	171	140	144	144	146	191	191	268	274	192	198	190	196	198	204	162	166	285	297	141	149
1965	f	2003-01-21	Eregunda	-31.0703	138.785	A		270	270	190	190	253	253	260	266	143	151	252	254	169	171	144	144	146	152	191	201	268	274	192	196	188	192	200	200	146	162	285	285	141	149
1967	f	2003-01-02	Eregunda	-31.0703	138.785	A		270	282	190	190	253	265	268	268	149	149	256	260	169	171	140	144	144	146	191	191	268	274	192	198	190	196	204	204	162	162	297	301	141	145
1968	f	2002-06-08	Eregunda	-31.0703	138.785	A
1969	f	2003-01-22	Eregunda	-31.0703	138.785	F		270	270	188	190	243	247	260	268	151	151	252	258	169	171	140	152	146	146	191	191	268	270	196	198	188	190	190	198	162	162	285	317	145	145
1970	f	2004-01-21	Eregunda	-31.0703	138.785	A		270	278	188	188	243	253	256	264	149	151	252	256	169	171	144	144	146	146	191	191	268	274	192	196	188	196	200	204	162	164	285	285	131	149
1971	f	2004-01-22	Eregunda	-31.0703	138.785	A		270	270	190	190	243	253	260	266	143	151	252	258	169	169	140	144	146	152	191	201	268	268	196	198	188	188	198	200	162	162	285	317	145	149
1972	f	2004-01-22	Eregunda	-31.0703	138.785	A		270	282	188	190	253	263	256	266	151	151	256	258	169	171	144	144	146	146	191	201	266	274	196	198	190	190	198	198	146	174	297	301	141	145
1973	m	2004-07-14	Eregunda	-31.0703	138.785	A		270	282	190	190	243	245	256	262	149	151	260	260	171	171	144	144	146	148	191	191	274	274	196	196	190	190	204	204	162	164	285	297	141	143
1974	m	2004-07-14	Eregunda	-31.0703	138.785	A		270	274	188	190	243	265	256	268	151	151	260	260	171	171	144	144	144	146	191	201	274	274	192	200	190	190	198	204	162	162	285	285	145	145
1975	m	2004-07-15	Eregunda	-31.0703	138.785	A		282	282	190	190	263	265	260	262	151	151	252	260	169	171	144	144	144	146	191	191	268	274	198	198	190	190	200	204	146	164	311	317	141	145
2363	m	2005-07-19	Eregunda	-31.0703	138.785	A
2364	f	2006-01-17	Eregunda	-31.0703	138.785	A		270	274	190	190	247	253	262	266	143	151	252	256	169	169	140	144	146	152	191	191	268	270	192	196	188	192	200	204	162	162	285	285	141	141
2365	f	2006-07-18	Eregunda	-31.0703	138.785	A		270	270	188	190	243	263	268	268	149	151	252	260	171	171	144	144	144	146	191	191	274	274	192	198	190	196	198	204	162	162	301	301	141	145
2366	f	2006-07-20	Eregunda	-31.0703	138.785	A		270	282	188	188	263	265	256	264	149	151	256	260	171	171	144	152	144	146	191	201	268	274	196	198	190	190	198	204	162	162	285	301	145	149
2367	f	2006-07-19	Eregunda	-31.0703	138.785	A
2368	f	2006-07-19	Eregunda	-31.0703	138.785	A		270	282	188	190	243	245	260	256	143	153	258	260	169	171	144	144	144	146	191	201	268	268	196	196	188	190	200	200	162	170	285	285	145	149
2369	f	2007-07-25	Eregunda	-31.0703	138.785	A
2370	f	2007-01-26	Eregunda	-31.0703	138.785	A		282	282	188	190	245	245	256	264	149	151	256	256	169	171	140	144	144	146	191	191	268	274	192	196	190	190	198	200	162	162	301	315	145	145
2371	f	2007-07-26	Eregunda	-31.0703	138.785	A		266	274	190	190	263	263	264	268	143	151	256	260	169	171	144	144	144	146	191	191	266	268	192	196	190	194	200	204	164	166	297	301	141	145
2372	f	2008-01-22	Eregunda	-31.0703	138.785	A		270	274	190	190	243	263	264	264	143	149	256	258	169	171	144	150	146	146	191	191	266	268	196	196	192	194	198	204	162	164	285	297	145	145
2373	f	2008-07-16	Eregunda	-31.0703	138.785	A
2374	f	2008-07-17	Eregunda	-31.0703	138.785	A		270	282	190	190	243	265	268	268	149	149	252	256	171	171	140	144	144	146	191	191	274	274	198	198	190	190	198	204	162	162	285	301	141	145
2375	f	2008-07-17	Eregunda	-31.0703	138.785	A		270	274	190	190	243	247	264	264	149	151	256	256	169	171	124	144	146	146	191	191	270	274	192	196	188	196	198	204	162	162	301	301	141	143
2376	f	2009-07-28	Eregunda	-31.0703	138.785	A
2377	f	2009-01-29	Eregunda	-31.0703	138.785	A		270	282	188	190	243	263	256	266	143	149	252	258	169	171	140	152	146	152	191	201	268	274	198	198	188	196	198	198	146	162	301	317	145	149
2378	f	2009-01-27	Eregunda	-31.0703	138.785	A		274	274	190	190	263	263	264	264	151	151	256	256	169	171	124	144	146	146	191	191	268	274	196	196	188	190	204	204	166	168	285	301	141	141
2379	f	2009-01-30	Eregunda	-31.0703	138.785	A		270	274	188	190	253	265	264	268	143	151	256	256	169	169	144	144	144	144	191	201	270	272	192	196	190	190	200	204	146	170	301	315	143	145
2380	f	2009-07-28	Eregunda	-31.0703	138.785	A
2381	f	2010-01-28	Eregunda	-31.0703	138.785	A
2382	m	2002-06-09	Eregunda	-31.0703	138.785	A		270	282	188	188	245	263	256	260	151	153	256	260	171	171	144	144	144	146	191	191	268	268	192	196	188	190	200	204	146	170	285	301	145	147
2383	m	2006-06-01	Eregunda	-31.0703	138.785	A		270	278	188	190	245	263	260	268	151	151	252	252	171	171	144	144	146	152	191	191	266	268	192	198	190	196	198	200	146	162	285	301	141	149
2384	m	2005-01-17	Eregunda	-31.0703	138.785	A		270	270	190	190	253	253	260	264	143	151	254	254	169	171	144	150	148	152	191	201	268	268	192	196	188	196	200	200	162	162	285	285	141	141
2385	m	2005-01-17	Eregunda	-31.0703	138.785	A		270	278	188	190	243	247	256	260	151	151	252	252	169	171	140	144	146	146	191	191	270	274	192	196	190	196	190	200	162	162	285	285	131	145
2386	m	2005-07-19	Eregunda	-31.0703	138.785	F		270	278	190	190	263	263	264	268	143	143	252	260	169	171	144	146	144	146	191	191	272	274	196	198	188	190	198	204	162	166	305	317	141	147
2387	m	2005-07-19	Eregunda	-31.0703	138.785	A		270	282	188	190	245	263	256	256	149	149	252	258	171	171	144	152	146	146	191	191	268	274	196	198	188	196	198	198	146	162	301	301	145	145
2388	m	2005-07-20	Eregunda	-31.0703	138.785	A		266	282	188	190	253	265	256	268	149	149	256	260	169	171	140	152	144	146	191	191	268	268	192	198	190	196	198	204	162	170	285	317	145	145
2389	m	2005-07-19	Eregunda	-31.0703	138.785	F		282	282	190	194	263	263	264	264	143	151	256	258	169	169	144	146	144	150	191	191	268	268	196	198	190	194	198	204	162	164	301	311	141	147
2390	m	2006-01-18	Eregunda	-31.0703	138.785	A		270	278	188	188	243	253	260	264	149	151	252	258	169	171	140	144	146	146	191	191	268	270	196	198	188	188	198	200	162	164	285	317	131	145
2391	m	2006-01-19	Eregunda	-31.0703	138.785	A		270	282	190	190	243	253	268	268	149	151	252	256	169	171	144	144	144	146	191	201	268	274	192	198	190	190	198	198	162	170	285	317	145	145
2392	m	2007-01-25	Eregunda	-31.0703	138.785	A		270	278	188	190	253	263	268	268	143	153	252	256	169	171	144	144	144	146	191	191	266	272	192	192	190	190	200	200	146	170	301	315	143	145
2393	m	2007-01-25	Eregunda	-31.0703	138.785	A		270	282	188	190	265	265	268	268	151	151	252	256	169	171	144	144	144	146	195	201	272	274	192	198	188	190	198	204	162	170	301	301	145	145
2394	m	2007-07-25	Eregunda	-31.0703	138.785	A
2395	m	2007-07-25	Eregunda	-31.0703	138.785	A		274	282	190	190	253	263	260	268	151	153	252	256	171	171	136	144	146	152	201	201	268	274	192	192	188	190	198	200	146	166	285	301	145	147
2396	m	2008-01-24	Eregunda	-31.0703	138.785	A		274	278	188	190	253	265	268	268	149	151	256	260	169	171	144	144	146	146	191	191	274	274	192	198	190	196	198	204	162	162	285	317	145	149
2397	m	2008-07-15	Eregunda	-31.0703	138.785	A		270	270	190	190	243	243	264	264	149	149	254	256	169	171	124	152	146	146	191	191	268	274	192	196	188	192	198	200	162	162	285	301	143	145
2398	m	2008-07-15	Eregunda	-31.0703	138.785	A		274	282	190	190	253	263	260	268	151	153	252	256	171	171	136	144	146	152	201	201	268	274	192	192	188	190	198	200	146	166	285	301	145	147
2399	m	2009-01-26	Eregunda	-31.0703	138.785	A		282	282	190	190	243	243	256	268	149	149	256	260	171	171	144	144	144	148	191	191	274	274	196	198	190	190	198	204	162	164	285	301	141	141
2400	m	2009-01-28	Eregunda	-31.0703	138.785	A		282	282	190	190	245	245	256	262	149	151	256	260	169	171	140	144	146	146	191	191	268	274	192	196	190	190	200	204	162	162	285	301	143	145
2401	m	2009-07-30	Eregunda	-31.0703	138.785	A		0	0	188	190	263	263	264	268	143	143	256	258	169	171	144	144	144	150	191	191	268	268	196	198	190	190	198	204	164	170	311	315	145	147
2402	m	2010-01-27	Eregunda	-31.0703	138.785	A		282	282	188	188	245	265	256	264	149	149	256	258	171	171	152	152	146	146	191	201	268	274	196	198	190	196	198	204	146	162	285	301	145	149
2403	m	2010-01-29	Eregunda	-31.0703	138.785	A		282	282	190	190	263	265	266	268	149	151	252	256	171	171	140	144	144	146	191	201	266	274	198	198	190	190	200	204	146	162	297	301	145	145
2404	m	2006-07-18	Eregunda	-31.0703	138.785	A
2405	m	2006-07-20	Eregunda	-31.0703	138.785	A
2406	m	2006-07-19	Eregunda	-31.0703	138.785	A
2407	m	2007-07-26	Eregunda	-31.0703	138.785	A
2410	m	2009-07-27	Eregunda	-31.0703	138.785	A
2411	m	2009-07-27	Eregunda	-31.0703	138.785	A
1887	m		Homestead Range	-30.7778	138.638	H		266	274	190	194	245	253	254	268	145	149	246	258	169	171	122	148	146	150	197	209	268	270	196	196	190	192	196	206	162	162	299	301	145	145
1888	f		Homestead Range	-30.7778	138.638	H		274	278	188	190	261	261	258	268	145	145	254	260	169	171	122	152	146	150	191	209	268	272	196	198	192	192	196	206	162	168	307	311	145	149
1889	m		Homestead Range	-30.7778	138.638	H		266	274	188	190	245	261	258	268	145	151	260	260	169	171	152	152	146	146	197	209	268	268	198	198	192	196	198	206	162	162	307	311	145	145
1890	m		Homestead Range	-30.7778	138.638	H		278	278	188	192	261	261	258	258	151	151	254	256	169	171	128	148	150	168	191	197	272	274	196	196	186	196	194	206	162	174	301	311	141	145
1891	f	2004-05-11	Homestead Range	-30.7778	138.638	H		278	286	188	190	247	253	254	258	151	151	258	260	169	171	128	148	144	150	195	209	272	272	198	198	190	190	184	194	162	162	307	307	145	145
1892	m	2004-05-10	Homestead Range	-30.7778	138.638	H		266	274	188	188	245	261	258	268	151	151	256	260	169	169	148	152	144	150	191	209	270	272	198	196	192	196	184	204	168	170	307	309	145	145
1893	m	2004-05-08	Homestead Range	-30.7778	138.638	H		266	274	188	188	245	247	258	268	151	151	258	260	169	171	128	152	144	146	197	209	268	278	196	198	190	196	198	202	162	168	307	311	145	145
2288	f	2005-02-18	Homestead Range	-30.7778	138.638	H	MN781221	274	278	190	192	261	261	258	258	145	151	254	260	169	171	148	152	150	150	197	209	268	274	196	198	186	192	194	206	162	162	307	311	145	145
1884	f	2002-11-01	Mt Stuart	-30.8252	138.618	H		274	282	190	190	243	265	256	266	151	153	252	256	171	171	126	128	150	168	201	213	268	268	196	198	190	194	200	202	166	166	307	315	141	143
1885	f?	2002-11-01	Mt Stuart	-30.8252	138.618	H		266	278	190	194	243	243	256	256	151	151	256	256	171	171	122	146	144	168	191	195	268	268	196	198	190	190	198	204	166	170	307	315	141	143
1886	f	2002-11-01	Mt Stuart	-30.8252	138.618	H		278	278	194	194	243	245	254	256	151	151	256	256	171	171	122	128	144	150	195	201	268	268	196	198	190	190	200	204	166	170	307	315	141	143
2289	m	2005-07-04	Sandy Creek	-30.7607	138.663	H		266	282	188	192	261	265	258	258	149	151	256	258	169	169	122	122	144	168	191	195	274	278	196	196	190	192	202	202	162	166	301	315	145	145
2290	m	2005-07-04	Sandy Creek	-30.7607	138.663	H		266	282	188	192	263	265	258	258	149	153	258	258	169	169	122	122	144	144	195	195	278	278	0	0	190	190	202	202	162	162	301	315	143	145
2291	f	2005-07-05	Sandy Creek	-30.7607	138.663	H		266	266	188	192	247	253	256	258	153	153	258	260	169	171	122	122	144	144	191	195	270	278	196	198	190	192	202	202	162	162	301	315	143	145
2292	m	2005-07-05	Sandy Creek	-30.7607	138.663	H
2293	f	2006-07-04	Sandy Creek	-30.7607	138.663	H
2294	f	2006-01-05	Sandy Creek	-30.7607	138.663	H		266	266	192	192	261	265	254	258	151	151	256	258	169	169	122	122	144	144	195	209	270	278	196	198	188	190	194	202	162	162	301	315	143	145
2295	m	2006-01-05	Sandy Creek	-30.7607	138.663	H
2296	m	2006-07-06	Sandy Creek	-30.7607	138.663	H
2297	m	2006-01-06	Sandy Creek	-30.7607	138.663	L	MN781219	266	274	188	192	247	265	254	258	149	153	252	260	169	171	122	122	144	144	195	197	270	270	196	196	190	196	202	204	162	176	307	307	145	145
2298	m	2007-07-27	Sandy Creek	-30.7607	138.663	H		266	266	188	192	247	265	254	258	149	151	258	260	169	171	122	122	144	144	195	197	270	278	196	196	188	196	194	202	162	176	301	307	143	145
2299	f	2010-02-04	Sandy Creek	-30.7607	138.663	H
2300	f	2007-07-27	Sandy Creek	-30.7607	138.663	H		266	266	188	192	253	265	256	258	149	153	258	260	169	169	122	122	144	144	195	195	270	278	196	196	190	190	202	202	162	162	315	315	143	145
2301	m	2007-07-28	Sandy Creek	-30.7607	138.663	H		266	282	192	192	265	265	254	258	149	151	258	258	169	169	122	122	144	168	191	209	270	278	196	196	190	192	194	202	162	166	301	315	143	145
2302	m	2009-02-14	Sandy Creek	-30.7607	138.663	H		266	274	188	192	247	261	258	258	151	153	252	258	169	169	122	122	144	144	195	197	270	278	196	198	188	196	194	204	162	162	307	315	143	145
2303	f	2009-07-18	Sandy Creek	-30.7607	138.663	H		266	266	192	192	247	265	254	258	149	153	260	260	169	171	122	122	144	144	195	195	270	270	196	196	190	190	202	204	162	162	307	315	145	145
2304	m	2010-02-02	Sandy Creek	-30.7607	138.663	L		266	286	188	190	253	263	254	256	149	153	252	256	169	169	122	128	146	150	197	201	268	272	196	198	190	190	194	194	168	170	307	307	143	145
2305	f	2010-02-02	Sandy Creek	-30.7607	138.663	H		266	266	188	192	253	265	254	258	149	153	258	260	169	171	122	122	144	168	191	195	270	270	196	196	190	192	202	202	162	162	307	315	145	145
2306	f	2010-08-13	Sandy Creek	-30.7607	138.663	H		266	266	188	192	261	265	258	258	149	153	258	260	169	171	122	122	144	144	191	197	270	274	196	196	192	196	202	202	162	162	301	307	145	145
2307	m	2011-01-19	Sandy Creek	-30.7607	138.663	M	MN781220	270	274	188	188	245	261	254	266	149	151	256	256	169	171	144	148	146	146	191	201	268	268	198	220	190	190	184	184	146	162	285	311	141	143
2308	f	2011-01-19	Sandy Creek	-30.7607	138.663	H		266	282	192	192	247	265	254	258	151	153	258	260	169	171	122	122	144	168	191	195	270	278	196	196	190	192	194	202	162	166	315	315	145	145
2309	m	2010-02-04	Sandy Creek	-30.7607	138.663	N	MN781218	270	278	188	190	235	265	254	258	151	153	260	260	169	171	138	138	146	158	191	195	268	270	196	198	190	194	192	192	146	162	285	303	143	147
2310	f	2010-02-02	Sandy Creek	-30.7607	138.663	H		266	266	192	192	261	265	254	258	151	153	256	260	169	171	122	122	144	144	195	195	270	278	196	196	188	190	202	204	162	176	301	307	143	145
2311	m	2006-01-05	Sandy Creek	-30.7607	138.663	H
1673	f	1999-02-06	Wilkawillina North	-31.2633	138.889	Bt	MN781212	274	278	188	190	247	261	254	258	151	153	256	256	169	169	140	144	144	146	191	197	266	274	196	196	190	190	184	198	162	166	305	315	143	143
1674	m	1999-02-08	Wilkawillina North	-31.2633	138.889	Bt		270	274	188	188	243	247	258	260	151	151	256	260	169	169	144	144	144	166	191	201	266	268	196	198	190	196	204	204	162	162	315	317	141	143
1675	m	1999-02-08	Wilkawillina North	-31.2633	138.889	Bc	MN781213	274	278	188	190	243	261	254	264	151	153	256	256	169	169	140	144	144	144	191	191	268	274	196	196	190	190	192	198	162	164	305	315	135	143
1676	f	1999-02-06	Wilkawillina North	-31.2633	138.889	Bc		270	274	188	190	253	261	260	266	149	151	256	256	171	171	144	146	144	144	195	209	266	280	196	198	190	196	198	206	162	166	285	315	137	143
1677	m	1999-02-07	Wilkawillina North	-31.2633	138.889	Bt		274	274	190	190	253	261	258	260	151	153	256	256	171	171	144	146	144	166	191	201	266	278	196	196	194	196	198	204	162	166	303	305	137	143
1678	m	1999-02-07	Wilkawillina North	-31.2633	138.889	Bt		270	274	188	190	243	247	256	258	153	153	256	260	169	169	144	144	144	150	195	197	268	276	196	198	190	190	204	208	162	166	285	317	141	143
1679	f	1999-02-07	Wilkawillina North	-31.2633	138.889	Bt		270	274	188	188	245	253	258	258	143	151	246	256	171	171	122	146	144	166	191	209	266	280	196	196	194	196	198	204	162	166	285	285	137	143
1680	m	1999-02-07	Wilkawillina North	-31.2633	138.889	Bc		278	286	188	190	247	261	258	264	151	153	256	258	169	169	144	152	144	144	191	191	268	274	198	198	190	190	192	204	162	172	305	315	135	143
1702	f	1999-07-05	Wilkawillina North	-31.2633	138.889	Bt		270	274	188	190	245	247	260	260	151	151	256	260	169	171	144	144	144	146	191	201	266	268	196	198	196	196	184	204	162	166	305	315	143	143
1703	f	1999-07-05	Wilkawillina North	-31.2633	138.889	Bt		274	274	188	194	245	261	258	264	151	151	254	256	169	171	150	158	166	166	191	191	266	266	196	196	196	196	204	204	162	166	285	285	143	143
1704		1999-07-05	Wilkawillina North	-31.2633	138.889	Bt
1705	m	1999-07-06	Wilkawillina North	-31.2633	138.889	Bt		274	270	188	188	253	261	258	264	143	151	256	256	169	171	144	146	144	166	191	191	274	280	196	196	190	196	192	198	162	164	285	317	143	143
1706	m	1999-07-07	Wilkawillina North	-31.2633	138.889	Bc		274	274	188	190	261	261	254	264	151	151	252	256	169	171	152	158	144	144	191	195	266	268	196	196	190	194	192	204	162	164	285	317	137	141
1761	f	?/07/2000	Wilkawillina North	-31.2633	138.889	Bt		274	274	190	194	245	261	258	260	151	153	256	260	169	171	144	158	146	166	191	191	266	278	196	196	194	196	184	204	164	166	301	301	143	143
1921	m	2004-07-16	Wilkawillina North	-31.2633	138.889	Bt
1922	f	2001-10-27	Wilkawillina North	-31.2633	138.889	Bt		270	274	188	188	243	245	258	258	143	151	246	260	169	171	122	144	144	144	191	201	266	278	196	196	194	196	198	204	162	166	285	315	137	143
1923		2002-01-27	Wilkawillina North	-31.2633	138.889	Bt		270	274	188	190	245	247	258	260	151	153	256	260	169	171	144	144	144	166	191	201	268	276	196	198	190	196	184	204	166	166	285	315	143	143
1924		2002-01-27	Wilkawillina North	-31.2633	138.889	Bt		0	0	190	190	243	261	258	260	151	153	252	254	169	171	142	144	144	146	191	191	266	266	198	198	190	190	198	204	166	172	305	315	137	149
1925		2002-01-27	Wilkawillina North	-31.2633	138.889	Bt		262	262	188	188	247	261	260	264	151	151	252	258	169	171	122	146	144	146	191	209	266	266	196	198	190	196	198	204	162	166	301	303	141	143
1926	f	2004-07-15	Wilkawillina North	-31.2633	138.889	Bt		270	274	188	190	243	245	258	260	151	151	260	260	169	169	144	144	144	166	191	201	266	268	196	198	190	196	204	204	166	166	305	315	141	143
1927	m	2004-07-15	Wilkawillina North	-31.2633	138.889	Bt		274	274	190	190	243	261	258	260	151	153	252	254	169	171	142	144	144	146	191	191	266	266	198	198	190	190	198	204	162	166	305	315	137	149
1928	m	2004-07-15	Wilkawillina North	-31.2633	138.889	Bt		270	274	188	190	245	247	258	260	151	153	256	260	169	171	144	144	144	166	191	201	268	276	196	198	190	196	184	204	162	166	285	315	143	143
1929	m	2004-07-15	Wilkawillina North	-31.2633	138.889	Bt		270	274	190	190	247	261	260	260	151	153	252	256	169	171	144	146	144	166	201	201	266	268	196	196	190	194	198	198	162	166	285	305	137	141
1930	m	2004-07-15	Wilkawillina North	-31.2633	138.889	Bt		274	274	188	190	261	261	254	258	151	151	256	256	169	171	146	158	144	144	191	195	266	266	196	196	190	194	192	204	162	166	303	317	137	139
1931	f	2004-07-17	Wilkawillina North	-31.2633	138.889	Bt		274	274	190	190	243	247	258	260	153	153	252	260	169	169	148	148	144	144	191	191	274	276	196	198	190	194	198	204	166	166	285	315	143	145
2312	m	2005-10-23	Wilkawillina North	-31.2633	138.889	Bt
2313	f	2005-10-23	Wilkawillina North	-31.2633	138.889	Bt
2314	m	2005-10-23	Wilkawillina North	-31.2633	138.889	Bt
2315	m	2005-10-22	Wilkawillina North	-31.2633	138.889	Bc		274	286	188	190	243	243	254	256	151	151	256	256	169	171	148	152	144	166	195	197	270	274	198	206	190	190	184	198	164	164	285	305	141	143
2316	m	2008-01-28	Wilkawillina North	-31.2633	138.889	Bt		274	286	188	190	247	247	260	268	151	153	252	256	169	171	122	152	144	144	191	201	274	276	196	196	196	196	198	198	164	164	285	315	137	141
2317		2008-01-28	Wilkawillina North	-31.2633	138.889	Bt		270	274	190	190	243	253	258	260	151	151	252	260	169	169	144	144	144	146	191	191	266	272	196	198	194	196	198	204	166	166	303	305	141	143
1600	m	1998-07-10	Wilkawillina South	-31.284	138.884	Bc		274	282	188	188	247	247	254	264	151	151	254	256	169	171	140	148	144	144	197	211	266	266	196	216	190	196	198	204	166	166	285	305	141	143
1601	f	1998-07-10	Wilkawillina South	-31.284	138.884	Bc		270	282	188	190	243	253	254	264	151	153	252	256	169	171	144	150	146	146	195	211	266	276	196	198	190	196	204	204	170	170	285	285	141	143
1602	f	1998-07-10	Wilkawillina South	-31.284	138.884	Bc		274	274	188	190	243	247	256	264	143	151	0	0	169	169	144	158	144	150	195	195	268	274	196	196	190	194	192	204	162	164	285	305	141	141
1603	m	1998-07-10	Wilkawillina South	-31.284	138.884	Bc		274	286	190	190	247	261	258	258	153	153	252	256	171	171	122	140	144	144	191	195	266	268	196	196	190	190	204	204	162	164	303	307	141	145
1604	m	1998-07-10	Wilkawillina South	-31.284	138.884	Bc		266	274	190	190	247	253	254	254	143	151	252	254	169	169	144	150	144	146	195	197	274	278	198	216	190	194	198	204	162	164	285	315	141	143
1605	m	1998-07-10	Wilkawillina South	-31.284	138.884	Bc		274	274	190	190	243	243	264	264	151	151	252	256	169	169	150	158	146	150	191	195	268	278	196	206	190	190	184	184	162	164	285	307	141	143
1672	m	1999-02-05	Wilkawillina South	-31.284	138.884	Bc		274	286	188	190	243	243	256	264	151	153	252	256	169	169	144	152	144	144	191	197	266	268	198	198	188	190	204	208	162	162	305	305	141	143
1696	m	1999-07-09	Wilkawillina South	-31.284	138.884	Bc		274	274	190	190	253	261	258	268	143	151	252	260	169	171	140	152	144	146	191	191	266	268	196	198	190	194	204	204	164	164	285	311	141	143
1697	m	1999-07-10	Wilkawillina South	-31.284	138.884	Bc		270	274	188	188	243	247	254	264	151	151	252	252	169	171	152	152	144	166	195	209	266	268	196	198	190	190	184	204	162	166	285	305	141	145
1698	m	1999-07-10	Wilkawillina South	-31.284	138.884	Bc		270	274	188	188	243	253	254	258	151	151	252	260	169	171	138	140	146	146	195	197	268	272	196	198	190	190	198	204	168	170	285	285	139	143
1699	f	1999-07-08	Wilkawillina South	-31.284	138.884	Bc		274	274	188	190	259	261	254	256	143	151	254	256	169	169	144	158	144	144	191	191	268	274	198	206	190	190	184	192	164	166	285	301	139	141
1727	m	2000-01-21	Wilkawillina South	-31.284	138.884	Bc		270	274	188	190	243	259	254	256	143	151	252	258	169	169	140	144	144	146	191	191	274	276	198	206	190	190	204	204	164	166	285	307	141	143
1728	m	2000-01-21	Wilkawillina South	-31.284	138.884	I3		262	274	188	190	253	261	254	258	143	151	246	256	171	171	144	152	146	146	191	195	268	272	196	198	190	190	198	198	164	166	305	311	143	149
1729	m	2000-01-22	Wilkawillina South	-31.284	138.884	Bc		274	278	188	188	259	261	254	264	151	151	252	252	169	171	144	158	144	144	191	191	270	274	196	198	190	190	184	192	162	164	285	305	141	143
1730	m	2000-01-22	Wilkawillina South	-31.284	138.884	I3		274	274	188	188	253	263	264	266	151	153	246	256	169	169	144	148	144	150	195	197	272	278	198	206	190	190	184	198	162	168	307	315	141	141
1731	f	2000-01-22	Wilkawillina South	-31.284	138.884	Bc		274	282	190	190	247	253	254	258	145	151	0	0	171	171	138	144	144	146	195	195	266	268	196	198	190	190	192	198	166	170	303	305	141	149
1732	m	2000-01-22	Wilkawillina South	-31.284	138.884	Bc		0	0	0	0	0	0	0	0	0	0	0	0	0	0	140	144	0	0	191	195	274	274	196	206	190	194	198	204	162	166	285	285	143	145
1733	m	2000-01-22	Wilkawillina South	-31.284	138.884	Bc		274	286	188	190	261	263	254	256	151	153	256	258	169	169	144	152	144	166	191	191	266	268	196	198	190	190	198	204	162	172	315	317	141	143
1734	f	2000-01-23	Wilkawillina South	-31.284	138.884	Bc		266	274	188	190	243	247	254	256	151	151	254	256	169	171	144	158	144	144	191	195	274	274	198	198	190	194	192	204	164	166	285	301	141	141
1735	f	2000-01-23	Wilkawillina South	-31.284	138.884	Bc		266	278	188	190	243	259	254	258	151	151	0	0	169	171	144	158	144	144	191	191	270	274	196	198	190	190	184	192	164	164	285	301	141	143
1736	f	2000-01-23	Wilkawillina South	-31.284	138.884	Bt		274	282	188	190	247	253	254	258	151	153	252	256	169	169	144	148	144	146	197	211	266	270	198	198	190	190	198	204	164	168	285	285	141	143
1756	f	?/07/2000	Wilkawillina South	-31.284	138.884	Bc		266	274	190	190	243	247	256	258	143	151	252	252	171	171	144	158	144	144	191	191	274	274	196	196	190	190	204	208	164	166	285	305	143	145
1757	f	?/07/2000	Wilkawillina South	-31.284	138.884	Bc		274	282	188	190	247	253	254	258	151	153	252	256	169	169	144	148	144	146	197	209	266	270	198	198	190	190	198	204	164	168	285	285	143	143
1932	m	2001-10-30	Wilkawillina South	-31.284	138.884	I1		274	274	188	190	243	263	254	258	151	151	256	258	169	169	140	140	146	152	191	197	274	276	192	192	190	190	192	198	162	164	303	303	135	149
1933	f	2001-10-30	Wilkawillina South	-31.284	138.884	Bc		274	282	188	190	247	253	254	256	151	151	252	252	169	171	144	152	144	150	191	195	266	274	198	198	190	190	192	204	166	168	285	285	141	143
1934	m	2004-01-30	Wilkawillina South	-31.284	138.884	Bc
1935	m	2002-01-24	Wilkawillina South	-31.284	138.884	Bc		274	282	188	190	243	247	258	264	143	151	252	260	169	169	148	150	146	146	191	211	274	276	198	216	190	190	184	204	162	170	285	315	141	141
1936	m	2002-01-24	Wilkawillina South	-31.284	138.884	Bc		266	270	188	190	243	243	256	256	151	151	252	254	169	171	144	158	144	144	191	195	274	276	198	206	190	194	204	204	164	164	285	307	141	143
1937	m	2002-01-24	Wilkawillina South	-31.284	138.884	Bt		274	274	188	190	247	261	256	264	143	151	252	254	169	171	122	144	144	144	191	195	274	274	196	198	190	194	192	208	162	166	285	305	141	145
1938	f	2002-01-24	Wilkawillina South	-31.284	138.884	Bc
1939	f	2002-01-24	Wilkawillina South	-31.284	138.884	Bc
1940		2002-01-30	Wilkawillina South	-31.284	138.884	Bc
1941	m	2004-07-12	Wilkawillina South	-31.284	138.884	Bc
1942	m	2003-02-07	Wilkawillina South	-31.284	138.884	Bc		270	274	188	190	243	243	258	264	151	153	252	256	169	169	140	158	144	146	191	195	274	276	198	198	190	190	200	204	162	164	285	285	139	141
1943	m	2003-02-07	Wilkawillina South	-31.284	138.884	Bc
1944	f	2003-02-07	Wilkawillina South	-31.284	138.884	Bc		270	278	188	190	243	243	258	264	151	153	252	260	169	171	140	144	146	146	195	195	268	272	196	198	190	190	204	204	162	162	285	303	141	143
1945		2003-02-07	Wilkawillina South	-31.284	138.884	Bc
1946	m	2003-02-07	Wilkawillina South	-31.284	138.884	Bc		274	282	188	188	247	253	258	264	151	153	252	252	169	171	144	144	146	146	195	195	266	274	198	206	190	194	204	204	166	168	285	303	141	145
1947	m	2003-06-20	Wilkawillina South	-31.284	138.884	I3		274	274	190	190	245	253	256	258	151	153	252	252	169	171	144	148	146	146	189	191	266	274	196	198	190	194	198	206	164	168	301	305	135	149
1948	m	2002-02-07	Wilkawillina South	-31.284	138.884	I1	MN781214	274	274	188	190	243	263	254	258	151	151	256	258	169	169	140	140	146	152	191	197	274	276	192	216	188	190	192	208	162	164	301	303	135	149
1949	m	2004-01-28	Wilkawillina South	-31.284	138.884	Bc
1950	m	2004-01-28	Wilkawillina South	-31.284	138.884	Bc		270	278	188	190	243	247	258	264	151	153	252	252	169	171	144	152	144	150	191	195	268	274	196	198	190	190	198	204	164	166	285	301	143	149
1951	m	2004-01-28	Wilkawillina South	-31.284	138.884	Bc		262	274	188	190	243	243	254	254	151	153	252	256	169	171	148	152	144	150	191	193	272	274	196	198	190	190	192	204	166	172	305	307	141	149
1952	m	2004-01-30	Wilkawillina South	-31.284	138.884	I3		274	274	190	190	253	263	254	260	143	153	254	260	169	169	140	152	146	150	189	191	272	274	198	216	190	190	192	204	168	170	305	307	143	149
1953	m	2004-01-30	Wilkawillina South	-31.284	138.884	Bc		274	286	190	190	243	243	256	258	151	151	252	256	169	171	144	144	144	144	191	191	268	274	196	198	190	190	204	204	162	164	285	305	143	143
1954	f	2004-01-30	Wilkawillina South	-31.284	138.884	Bc		270	286	190	190	243	247	256	258	153	153	252	256	169	169	144	148	144	144	191	195	268	274	196	198	190	190	198	206	162	162	285	305	143	143
1955	m	2004-07-12	Wilkawillina South	-31.284	138.884	I3		262	270	190	190	243	263	258	260	143	153	246	256	169	169	140	152	146	146	191	195	266	274	198	206	190	190	198	206	164	172	303	307	139	145
1956	m	2004-07-14	Wilkawillina South	-31.284	138.884	I3		270	274	188	190	245	253	254	254	153	153	246	258	169	171	144	150	146	150	189	191	272	274	196	198	190	190	204	206	162	168	305	307	145	149
2318	m	2008-01-30	Wilkawillina South	-31.284	138.884	Bc
2319	m	2008-01-29	Wilkawillina South	-31.284	138.884	I3		274	274	188	188	243	243	254	254	143	153	254	260	169	171	140	144	146	150	191	195	268	278	196	198	190	190	198	198	164	170	303	315	143	149
2320	f	2008-01-29	Wilkawillina South	-31.284	138.884	Bc		266	270	188	190	247	253	258	264	151	153	252	254	171	171	152	158	150	150	191	195	268	274	196	196	190	190	204	208	162	164	285	301	143	149
2321	m	2008-01-30	Wilkawillina South	-31.284	138.884	Bc		270	274	188	190	243	243	258	258	143	151	252	260	169	169	140	140	144	150	191	195	268	268	196	196	190	194	184	192	162	168	303	317	139	143
2322	f	2008-01-29	Wilkawillina South	-31.284	138.884	Bc		262	286	190	190	243	263	258	260	153	153	246	256	169	169	144	152	144	146	191	195	266	274	198	206	190	190	198	208	162	164	285	303	143	145
2323	m	2005-07-25	Wilkawillina South	-31.284	138.884	Bc		270	270	188	190	243	243	258	258	143	151	252	256	169	171	140	152	144	146	191	191	268	276	198	206	190	190	192	198	164	166	301	303	135	145
2324	m	2006-01-28	Wilkawillina South	-31.284	138.884	Bc		274	278	190	190	247	247	256	264	143	153	252	252	169	171	144	152	144	144	191	191	274	274	196	198	190	190	198	208	164	166	285	285	143	143
2325	f	2006-01-28	Wilkawillina South	-31.284	138.884	Bc		274	274	188	188	243	253	254	256	151	153	252	254	169	169	148	150	144	166	191	195	268	274	198	216	190	190	198	204	162	164	285	315	141	141
2326	m	2006-01-30	Wilkawillina South	-31.284	138.884	Bt		266	270	188	188	247	253	258	268	151	151	252	254	171	171	140	158	150	150	191	195	268	274	196	198	190	190	204	204	162	164	285	315	141	149
2327	m	2007-07-29	Wilkawillina South	-31.284	138.884	Bc		262	286	190	190	243	243	256	258	153	153	256	256	169	169	140	144	144	146	195	195	266	268	198	198	190	190	198	198	162	162	305	307	139	143
2328	f	2010-01-22	Wilkawillina South	-31.284	138.884	Bc
2329	f	2010-01-22	Wilkawillina South	-31.284	138.884	I3		270	286	188	190	243	245	254	264	143	151	252	258	169	169	126	144	146	146	191	195	266	274	196	198	190	190	192	204	162	164	305	307	141	143
2330	m	2010-01-22	Wilkawillina South	-31.284	138.884	Bc		274	274	188	188	247	253	254	256	151	153	246	252	169	171	138	152	144	146	191	195	266	274	196	198	190	190	184	208	162	162	285	303	139	145
2331	f	2010-01-22	Wilkawillina South	-31.284	138.884	Q
2332	m	2010-01-22	Wilkawillina South	-31.284	138.884	Bc		270	274	190	190	243	253	254	258	143	153	256	256	169	171	148	152	144	166	191	191	268	276	196	198	190	190	192	198	164	168	301	315	143	145
2333	f	2008-01-29	Wilkawillina South	-31.284	138.884	Bc		270	286	190	190	247	247	258	264	151	153	252	252	169	171	148	152	144	150	191	191	268	268	196	196	190	190	198	208	162	164	285	301	143	143
2334		2008-01-29	Wilkawillina South	-31.284	138.884	Bc
2335		2006-01-26	Wilkawillina South	-31.284	138.884	I2	MN781215	274	274	190	194	247	265	254	258	151	151	246	252	169	171	144	144	146	166	191	201	272	274	198	198	190	194	192	198	164	168	303	317	137	143
2336	m	2006-01-29	Wilkawillina South	-31.284	138.884	I3	MN781216	274	286	188	190	243	261	258	264	153	153	256	258	169	171	144	148	146	166	191	195	268	278	196	206	190	190	184	204	170	170	285	303	141	143
2337		2006-07-29	Wilkawillina South	-31.284	138.884	Bc		274	274	188	190	243	265	256	258	151	153	254	256	169	169	144	150	144	146	191	211	268	274	196	216	190	196	204	208	164	164	285	285	141	145
2338		2006-07-30	Wilkawillina South	-31.284	138.884	Bt		266	270	188	188	247	253	258	268	151	151	252	254	171	171	140	158	150	150	191	195	268	274	196	198	190	190	204	204	162	164	285	315	141	149
2339		2007-01-26	Wilkawillina South	-31.284	138.884	Bt		270	286	188	188	243	243	254	260	151	151	256	260	169	171	144	152	144	166	195	201	268	270	196	198	190	190	184	204	162	164	285	315	143	143
2340	f	2007-01-29	Wilkawillina South	-31.284	138.884	Bc		266	274	188	188	247	253	256	268	151	153	252	252	169	171	140	148	144	150	195	195	268	274	196	216	190	190	204	204	164	164	285	315	141	141
2341	m	2007-01-29	Wilkawillina South	-31.284	138.884	Bc
2342	m	2007-01-29	Wilkawillina South	-31.284	138.884	Bc		270	274	188	190	245	261	254	266	143	151	256	260	169	169	144	148	144	150	191	191	266	270	196	198	190	196	192	204	168	168	305	315	143	149
2343	m	2007-01-29	Wilkawillina South	-31.284	138.884	Bc		274	274	190	190	243	247	256	258	143	151	256	256	169	171	144	150	144	146	191	197	268	278	196	198	190	194	204	208	164	164	285	313	141	141
2344	m	2007-01-30	Wilkawillina South	-31.284	138.884	Bc		274	274	188	190	243	245	254	258	143	151	246	252	169	169	152	158	146	166	191	195	266	276	196	198	194	196	204	204	162	162	301	303	141	143
2345	f	2007-01-31	Wilkawillina South	-31.284	138.884	Bc
2346		2008-01-26	Wilkawillina South	-31.284	138.884	Bc		274	274	190	190	253	261	258	260	151	151	256	260	169	171	144	144	146	146	191	195	272	276	196	198	190	194	198	204	166	170	301	303	143	149
2347		2008-01-26	Wilkawillina South	-31.284	138.884	Bt		270	270	190	190	243	243	258	258	151	153	252	260	169	169	144	144	144	146	191	191	266	266	198	198	190	196	204	204	166	166	305	305	137	141
2348	f	2008-01-30	Wilkawillina South	-31.284	138.884	Bc		274	282	188	190	253	263	258	268	151	153	252	256	169	169	144	144	144	146	191	191	268	268	198	198	190	190	198	204	164	164	285	285	141	141
2349		2008-01-30	Wilkawillina South	-31.284	138.884	Bc
2350	m	2009-01-22	Wilkawillina South	-31.284	138.884	Bc		270	274	188	190	243	247	254	256	153	153	252	260	169	171	138	152	144	150	191	191	266	274	196	198	188	196	198	208	166	168	285	313	143	145
2351	m	2009-01-22	Wilkawillina South	-31.284	138.884	Bc		274	274	188	190	243	243	254	258	143	153	246	256	169	169	144	152	144	146	191	191	268	276	198	216	190	196	204	204	162	164	285	301	143	143
2352	m	2009-01-22	Wilkawillina South	-31.284	138.884	Bc		274	274	188	188	247	261	254	258	151	151	252	256	169	171	144	152	144	146	191	201	274	278	196	196	190	196	192	204	166	166	285	285	143	143
2353	f	2009-01-22	Wilkawillina South	-31.284	138.884	Bc		270	274	188	190	243	261	254	256	151	153	254	256	169	169	148	148	144	144	191	191	270	274	198	216	190	196	204	204	164	168	285	305	141	149
2354	m	2009-01-22	Wilkawillina South	-31.284	138.884	Bc
2355	f	2009-01-22	Wilkawillina South	-31.284	138.884	Bc		270	286	188	190	247	247	258	264	151	153	252	252	169	171	152	158	144	150	191	195	268	268	196	198	190	190	204	208	164	164	301	315	141	143
2356	m	2009-01-22	Wilkawillina South	-31.284	138.884	Bc		266	286	188	190	247	253	256	268	151	153	254	256	169	171	148	158	144	150	191	195	268	268	196	198	190	190	198	204	162	162	285	285	143	149
2357	m	2009-07-24	Wilkawillina South	-31.284	138.884	Bc		274	274	188	188	243	243	256	258	151	153	252	258	169	169	152	158	146	166	195	195	274	276	198	198	190	190	204	204	162	164	285	303	143	143
2358	m	2009-07-24	Wilkawillina South	-31.284	138.884	Bc
2359	m	2009-07-25	Wilkawillina South	-31.284	138.884	Bc		274	274	188	190	243	253	254	254	143	151	252	252	169	169	150	158	144	146	195	195	268	276	196	216	190	194	198	204	162	164	301	315	141	141
2360	m	2009-07-25	Wilkawillina South	-31.284	138.884	Bc		270	270	188	190	247	253	258	258	151	153	252	254	169	171	140	148	150	150	191	191	268	268	196	198	190	190	198	204	162	164	285	315	141	143
2362	m	2009-07-26	Wilkawillina South	-31.284	138.884	Q	MN781211	270	270	190	190	243	243	258	258	143	151	252	256	169	169	144	148	144	144	191	195	268	276	196	196	190	190	192	204	162	164	301	305	141	145
1894	f	2004-06-17	Yandinga Gorge	-32.5525	135.325	G		270	270	188	190	243	243	258	258	143	143	256	258	169	169	148	148	144	176	201	201	268	268	206	220	190	192	184	184	172	172	303	303	121	137
1895	m	2004-06-17	Yandinga Gorge	-32.5525	135.325	G		270	270	188	190	243	267	254	258	143	151	256	256	169	169	146	148	150	176	201	201	268	268	206	206	190	190	184	198	172	172	301	313	121	137
1896	m	2004-06-17	Yandinga Gorge	-32.5525	135.325	G		270	270	190	190	267	267	258	258	143	143	256	258	169	171	146	146	150	150	201	201	268	268	206	220	190	190	184	198	172	172	303	313	137	155
1897	m	2004-06-17	Yandinga Gorge	-32.5525	135.325	G		262	270	190	190	243	267	258	258	143	143	256	256	169	171	146	148	144	176	189	201	268	268	220	220	190	192	184	184	172	172	303	313	121	121
1898	m	2004-06-17	Yandinga Gorge	-32.5525	135.325	G		270	270	188	190	243	267	258	258	143	143	256	258	169	169	146	148	176	176	201	201	268	268	206	220	190	190	184	184	172	172	313	313	121	121
1899	f	2004-06-17	Yandinga Gorge	-32.5525	135.325	G		270	274	190	190	243	267	258	258	143	143	256	258	169	169	146	148	150	176	201	201	268	268	206	220	190	190	184	184	172	172	313	313	137	155
1900	m	2004-06-18	Yandinga Gorge	-32.5525	135.325	G		270	270	190	190	243	267	254	258	143	151	256	256	169	171	146	148	144	176	201	201	268	268	206	206	190	190	198	198	172	172	301	303	121	121
1901	f	2004-06-18	Yandinga Gorge	-32.5525	135.325	G	MN781227	270	270	190	190	243	267	258	258	143	143	256	256	169	171	0	0	144	176	201	201	268	268	206	220	190	190	184	184	172	172	301	303	155	155
1902	f	2004-06-18	Yandinga Gorge	-32.5525	135.325	G		270	270	188	190	243	267	258	258	143	143	256	256	169	171	148	148	176	176	201	201	268	268	206	206	190	190	184	198	172	172	301	303	137	137
1903	f	2004-06-18	Yandinga Gorge	-32.5525	135.325	G		270	270	190	190	243	267	258	258	143	143	256	258	169	171	146	148	150	176	201	201	268	268	206	206	190	190	184	184	172	172	303	303	155	155
1904	f	2004-06-18	Yandinga Gorge	-32.5525	135.325	G		270	270	188	190	243	267	258	258	143	143	256	258	169	171	142	148	144	176	201	201	268	268	206	220	190	192	184	184	162	172	301	303	137	155
1905	f	2004-06-18	Yandinga Gorge	-32.5525	135.325	G		270	270	188	190	243	267	258	258	143	151	256	256	169	169	148	148	144	176	201	201	268	268	206	206	190	190	184	198	172	172	303	313	121	137
1906	f	2004-06-18	Yandinga Gorge	-32.5525	135.325	G		270	270	188	190	243	243	258	258	143	151	256	258	169	169	142	148	144	176	201	201	268	268	206	206	190	190	184	184	172	172	313	313	121	155
1907	m	2004-06-18	Yandinga Gorge	-32.5525	135.325	G		270	270	190	190	243	267	254	258	143	143	256	256	169	169	146	146	150	150	201	201	268	268	206	206	190	190	184	184	172	172	301	303	121	121
1908	m	2004-06-20	Yandinga Gorge	-32.5525	135.325	G		270	270	190	190	243	267	258	258	143	143	256	258	169	169	146	148	144	150	201	201	268	268	206	206	190	190	184	198	172	172	301	303	121	155
1909	f	2004-06-20	Yandinga Gorge	-32.5525	135.325	G		270	270	188	188	243	243	258	258	143	151	256	256	169	169	142	146	176	176	201	201	268	268	206	206	190	192	184	198	172	172	301	313	137	137
2412	f	2004-12-16	Yandinga Gorge	-32.5525	135.325	G		270	270	188	190	253	267	254	258	143	143	256	258	169	171	146	148	150	176	201	201	268	268	206	206	190	190	198	200	172	172	301	303	137	137
2413	f	2005-06-20	Yandinga Gorge	-32.5525	135.325	G		270	270	188	190	267	267	258	258	143	143	256	258	169	171	146	148	150	176	201	201	268	268	206	206	190	190	184	200	172	172	303	303	137	155
2414	f	2005-06-20	Yandinga Gorge	-32.5525	135.325	G		270	270	190	190	243	267	258	258	143	143	258	258	169	169	142	146	144	176	201	201	268	268	206	220	190	192	184	184	162	172	301	313	155	155
2415	f	2005-06-20	Yandinga Gorge	-32.5525	135.325	G
2416	m	2005-06-21	Yandinga Gorge	-32.5525	135.325	G		270	270	188	190	243	243	258	258	143	143	256	258	169	169	142	146	144	176	201	201	268	268	206	220	190	190	184	184	172	172	301	313	121	155
2417	f	2005-12-17	Yandinga Gorge	-32.5525	135.325	G
2418	m	2005-12-17	Yandinga Gorge	-32.5525	135.325	G		270	270	190	190	243	243	258	262	143	151	256	256	169	169	146	148	144	176	201	201	268	268	206	220	190	190	184	198	172	172	303	303	137	155
2419	m	2005-12-20	Yandinga Gorge	-32.5525	135.325	G		270	270	190	190	267	267	254	258	143	143	256	256	169	171	146	148	150	176	201	201	268	268	206	206	190	190	184	198	172	172	301	301	137	155
2420	m	2006-06-19	Yandinga Gorge	-32.5525	135.325	G		270	270	190	190	243	267	258	258	143	143	258	258	169	169	142	146	144	176	189	201	268	268	206	206	190	190	184	184	172	172	301	303	137	155
2421	m	2006-06-19	Yandinga Gorge	-32.5525	135.325	G		270	270	190	190	243	243	258	262	143	143	256	256	169	169	146	146	176	176	201	201	268	268	220	220	190	190	184	184	172	172	313	313	121	137
2422	m	2006-06-20	Yandinga Gorge	-32.5525	135.325	G		270	270	190	190	243	267	258	258	143	143	256	258	169	171	148	148	150	176	201	201	268	268	206	206	190	190	184	184	162	172	301	303	137	137
2423	f	2006-06-21	Yandinga Gorge	-32.5525	135.325	G		270	270	190	190	267	267	254	258	143	143	256	256	169	169	146	146	150	176	201	201	268	268	206	206	190	190	184	200	172	172	303	303	137	155
2424	m	2006-06-22	Yandinga Gorge	-32.5525	135.325	G		270	270	188	190	267	267	254	258	143	143	256	258	169	169	148	148	144	176	201	201	268	268	206	206	190	190	184	198	162	172	301	301	137	137
2425	m	2006-12-15	Yandinga Gorge	-32.5525	135.325	G		270	270	188	190	267	267	258	258	143	143	256	258	169	169	142	148	176	176	201	201	268	268	206	220	190	190	184	184	172	172	303	313	121	155
2426	m	2006-12-18	Yandinga Gorge	-32.5525	135.325	G
2427	m	2007-06-13	Yandinga Gorge	-32.5525	135.325	G
2428	m	2007-06-13	Yandinga Gorge	-32.5525	135.325	G
2429	f	2007-06-14	Yandinga Gorge	-32.5525	135.325	G		270	270	190	190	243	267	258	262	143	143	256	258	169	169	142	146	144	176	201	201	268	268	206	220	190	192	184	184	162	172	301	313	137	155
2430	f	2007-12-12	Yandinga Gorge	-32.5525	135.325	G		270	270	190	190	267	267	258	258	143	143	256	258	169	171	148	148	150	150	201	201	268	268	206	206	190	190	184	184	172	172	303	303	121	155
2431	f	2007-12-12	Yandinga Gorge	-32.5525	135.325	G		270	270	190	190	267	267	254	258	143	143	258	258	169	169	148	148	150	150	201	201	268	268	206	206	190	190	184	184	172	172	303	303	121	155
2432	m	2008-06-20	Yandinga Gorge	-32.5525	135.325	G
2433	f	2008-06-20	Yandinga Gorge	-32.5525	135.325	G
2434	m	2008-06-20	Yandinga Gorge	-32.5525	135.325	G
2435	m	2008-06-23	Yandinga Gorge	-32.5525	135.325	G		270	270	190	190	243	245	258	258	143	143	256	258	169	169	146	148	144	176	189	201	268	268	206	220	190	192	184	184	172	172	303	313	121	155
2436	m	2008-06-23	Yandinga Gorge	-32.5525	135.325	G		270	274	190	190	243	267	258	262	143	143	256	258	169	169	146	148	150	176	201	201	268	268	220	220	190	190	184	184	172	172	313	313	121	155
2437	f	2008-12-03	Yandinga Gorge	-32.5525	135.325	G		270	270	190	190	267	267	258	258	143	143	258	258	169	169	142	146	176	176	189	201	268	268	206	220	190	192	184	184	162	172	301	303	137	155
2438	m	2008-12-03	Yandinga Gorge	-32.5525	135.325	G		270	270	190	190	243	267	254	258	143	143	256	256	169	169	146	146	150	150	201	201	268	268	206	220	190	192	184	184	162	172	301	313	137	155
2439	f	2008-12-03	Yandinga Gorge	-32.5525	135.325	G
2440	m	2008-12-03	Yandinga Gorge	-32.5525	135.325	G
2441	f	2008-12-03	Yandinga Gorge	-32.5525	135.325	G		270	270	190	190	243	267	254	258	143	151	256	256	169	171	146	146	144	176	201	201	268	268	206	220	190	190	184	184	172	172	303	313	121	137
2442	f	2008-12-05	Yandinga Gorge	-32.5525	135.325	G		270	270	190	190	243	267	258	262	143	143	256	258	169	171	146	148	150	176	201	201	268	268	206	206	190	192	184	184	172	172	303	313	121	155
2443	m	2009-06-12	Yandinga Gorge	-32.5525	135.325	G		270	270	190	190	267	267	258	258	143	143	256	258	169	171	142	148	150	176	201	201	268	268	206	220	190	192	184	184	162	172	301	303	155	155
2444	m	2009-12-05	Yandinga Gorge	-32.5525	135.325	G		270	274	188	190	267	267	254	258	143	143	256	256	169	171	146	148	144	176	189	201	268	268	220	220	190	192	184	184	162	172	301	301	121	155
2445	m	2009-12-05	Yandinga Gorge	-32.5525	135.325	G		270	270	190	190	243	267	254	258	143	143	256	256	169	171	146	146	144	176	189	201	268	268	206	220	190	192	184	184	172	172	301	313	121	155
2446	f	2011-05-28	Yandinga Gorge	-32.5525	135.325	G		270	270	190	190	243	245	258	262	143	143	256	256	169	169	146	146	144	176	189	201	268	268	206	206	190	190	184	184	162	172	303	313	155	155
2447	f	2011-05-28	Yandinga Gorge	-32.5525	135.325	G		270	270	190	190	243	267	258	258	143	143	256	258	169	169	146	146	144	176	201	201	268	268	206	206	190	190	184	184	172	172	303	313	137	155
2448	m	2011-05-28	Yandinga Gorge	-32.5525	135.325	G		270	270	190	190	267	267	258	262	143	143	256	258	169	169	142	146	150	176	189	201	268	268	206	206	190	190	184	184	172	172	301	313	121	137
2449	f	2011-05-28	Yandinga Gorge	-32.5525	135.325	G
2450	m	2011-05-28	Yandinga Gorge	-32.5525	135.325	G		270	274	190	190	243	267	258	258	143	151	256	256	169	169	146	148	144	150	0	0	268	268	206	220	190	190	198	198	172	172	303	313	121	137
2451	m	2011-05-31	Yandinga Gorge	-32.5525	135.325	G
2478	f	2004-12-13	Yandinga Gorge	-32.5525	135.325	G		262	270	188	196	267	267	258	262	143	143	256	256	169	169	142	148	144	176	201	201	268	276	206	220	190	190	184	198	172	172	313	313	137	137
2479	f	2004-12-14	Yandinga Gorge	-32.5525	135.325	G		262	270	188	190	267	267	258	262	143	143	256	258	169	169	148	148	176	176	201	201	268	276	206	206	190	190	184	184	172	172	313	313	137	155
2480	f	2004-12-15	Yandinga Gorge	-32.5525	135.325	G		270	270	188	190	267	267	254	258	143	143	256	256	169	169	146	148	150	176	201	201	268	268	206	206	190	190	184	198	172	172	303	313	137	155
2481	f	2005-06-19	Yandinga Gorge	-32.5525	135.325	G		270	270	188	190	243	267	258	262	143	143	256	256	169	169	142	142	144	176	201	201	268	268	220	220	190	190	184	184	172	172	301	313	137	155
2482	f	2005-12-13	Yandinga Gorge	-32.5525	135.325	G		270	270	190	190	243	243	258	258	143	143	256	258	169	169	146	146	144	150	201	201	268	268	206	206	190	190	184	184	172	172	303	313	155	155
2483	f	2006-06-16	Yandinga Gorge	-32.5525	135.325	G		270	270	188	190	243	243	258	258	151	151	256	256	169	171	146	148	176	176	201	201	268	268	206	206	190	192	198	198	172	172	301	303	137	155
2484	f	2006-06-17	Yandinga Gorge	-32.5525	135.325	G		270	270	190	190	243	267	258	258	143	143	258	258	169	169	146	148	144	150	201	201	268	268	206	206	190	190	184	184	172	172	303	313	137	155
2485	f	2006-12-12	Yandinga Gorge	-32.5525	135.325	G		270	270	188	190	243	243	258	258	143	143	258	258	169	169	142	148	144	150	201	201	268	268	206	220	190	190	184	184	172	172	301	313	121	155
2486	f	2006-12-13	Yandinga Gorge	-32.5525	135.325	G		270	270	188	190	243	267	258	258	143	151	256	256	169	169	146	148	144	150	201	201	268	268	206	206	190	190	184	184	172	172	301	303	121	121
2487	f	2006-12-14	Yandinga Gorge	-32.5525	135.325	G		270	270	188	190	243	267	258	258	143	143	256	258	169	169	146	146	144	144	201	201	268	268	206	206	190	190	184	184	172	172	301	303	121	155
2488	f	2007-06-17	Yandinga Gorge	-32.5525	135.325	G
2489	f	2007-06-20	Yandinga Gorge	-32.5525	135.325	G		270	270	188	190	243	243	258	258	143	151	256	258	169	169	148	148	150	176	201	201	268	268	206	220	190	190	184	198	172	172	303	313	121	137
2490	f	2007-12-08	Yandinga Gorge	-32.5525	135.325	G
2491	f	2007-12-10	Yandinga Gorge	-32.5525	135.325	G		270	270	188	190	243	243	258	258	143	151	256	258	169	169	142	148	176	176	201	201	268	268	206	206	190	190	184	184	162	172	303	313	121	121
2492	f	2007-12-11	Yandinga Gorge	-32.5525	135.325	G		270	270	188	188	243	243	258	258	143	151	256	256	169	169	142	146	150	176	201	201	268	268	206	206	190	190	184	184	172	172	301	313	121	137
2493	f	2008-06-16	Yandinga Gorge	-32.5525	135.325	G
2494	f	2008-11-29	Yandinga Gorge	-32.5525	135.325	G		270	270	188	188	243	267	254	258	143	151	256	256	169	171	146	148	176	176	201	201	268	268	206	206	190	190	198	198	172	172	301	303	121	155
2495	f	2008-11-30	Yandinga Gorge	-32.5525	135.325	G		270	274	190	190	245	267	258	258	143	143	256	256	169	171	148	150	176	176	201	201	268	268	206	220	190	190	184	184	172	172	303	313	121	155
2496	f	2008-12-02	Yandinga Gorge	-32.5525	135.325	G
2497	f	2009-06-19	Yandinga Gorge	-32.5525	135.325	G		270	270	188	190	243	267	258	258	143	143	256	258	169	171	146	146	150	176	201	201	268	268	206	206	190	190	184	184	172	172	301	303	137	137
2498	f	2009-06-09	Yandinga Gorge	-32.5525	135.325	G
2499	f	2009-06-11	Yandinga Gorge	-32.5525	135.325	G
2500	f	2009-11-28	Yandinga Gorge	-32.5525	135.325	G		270	270	190	190	243	243	258	258	143	151	256	256	169	171	148	148	144	176	201	201	268	268	206	206	190	190	184	184	172	172	303	303	121	121
2501	f	2009-11-30	Yandinga Gorge	-32.5525	135.325	G		270	270	190	190	243	267	254	254	143	143	256	256	169	169	148	148	144	150	201	201	268	268	206	220	190	190	184	184	172	172	301	313	121	137
2502	f	2009-12-01	Yandinga Gorge	-32.5525	135.325	G		270	270	188	190	243	267	258	262	143	143	256	258	169	169	142	148	176	176	201	201	268	268	206	220	190	190	184	184	172	172	313	313	121	155
2503	f	2011-05-24	Yandinga Gorge	-32.5525	135.325	G		270	270	190	190	243	243	254	258	143	143	256	256	169	169	146	148	144	176	189	201	268	268	206	220	190	192	184	198	162	172	301	303	155	155
2504	f	2011-05-26	Yandinga Gorge	-32.5525	135.325	G		270	270	188	190	243	267	258	258	143	151	256	256	169	169	148	148	144	176	201	201	268	268	206	220	190	190	184	184	172	172	303	303	137	155
2505	f	2011-05-27	Yandinga Gorge	-32.5525	135.325	G		270	270	190	190	243	267	258	258	143	143	256	256	171	171	146	146	176	176	201	201	268	268	206	206	190	190	184	198	162	172	303	313	121	137
2506	f	2011-05-26	Yandinga Gorge	-32.5525	135.325	G		270	270	188	190	267	267	258	258	143	151	256	258	169	169	148	148	144	150	201	201	268	268	206	206	190	190	184	184	162	172	301	303	121	137
2507	f	2011-05-25	Yandinga Gorge	-32.5525	135.325	G
2508	m	2004-12-12	Yandinga Gorge	-32.5525	135.325	G		270	270	190	190	243	243	254	254	143	143	256	256	169	171	146	146	150	150	201	201	268	268	220	220	190	190	184	184	162	162	301	301	137	155
2509	m	2004-12-13	Yandinga Gorge	-32.5525	135.325	G		262	270	188	190	243	267	258	258	143	143	256	256	169	169	142	146	144	150	201	201	268	276	206	220	190	190	184	198	172	172	313	313	121	155
2510	m	2004-12-14	Yandinga Gorge	-32.5525	135.325	G		270	270	188	190	243	267	258	258	143	151	256	256	169	169	148	148	144	150	201	201	268	268	206	220	190	190	184	198	162	172	301	303	137	137
2511	m	2005-06-17	Yandinga Gorge	-32.5525	135.325	G		270	270	188	190	243	267	258	258	143	143	256	258	169	169	142	148	150	176	201	201	268	268	206	220	190	190	184	184	162	172	303	313	121	155
2512	m	2005-12-13	Yandinga Gorge	-32.5525	135.325	G		270	270	190	190	243	243	254	258	143	143	256	256	169	171	146	148	150	176	189	201	268	268	206	220	190	192	184	198	162	172	301	313	137	155
2513	m	2005-12-13	Yandinga Gorge	-32.5525	135.325	G		270	270	190	190	267	267	254	258	143	143	256	258	169	169	146	148	150	150	189	201	268	268	206	220	190	190	184	184	172	172	303	303	121	121
2514	m	2005-12-14	Yandinga Gorge	-32.5525	135.325	G		270	270	188	190	243	267	258	262	143	143	256	256	169	169	142	148	144	150	201	201	268	268	220	220	190	190	184	184	162	172	301	313	121	155
2515	m	2005-12-15	Yandinga Gorge	-32.5525	135.325	G		270	270	190	190	243	267	258	258	143	143	258	258	169	171	146	148	150	176	201	201	268	268	206	220	190	190	184	184	172	172	303	313	121	155
2516	m	2006-06-16	Yandinga Gorge	-32.5525	135.325	G		270	270	190	190	243	267	254	254	143	143	256	256	171	171	148	150	144	150	189	189	268	268	206	220	190	192	184	184	162	162	301	313	137	155
2517	m	2006-06-17	Yandinga Gorge	-32.5525	135.325	G		270	270	188	190	243	267	258	258	143	143	258	258	169	169	146	148	150	176	201	201	268	268	206	220	190	190	184	184	172	172	301	303	121	137
2518	m	2006-12-12	Yandinga Gorge	-32.5525	135.325	G		270	270	190	190	243	245	258	258	143	143	256	256	169	171	148	150	176	176	201	201	268	268	206	220	190	190	184	184	172	172	303	303	121	121
2519	m	2006-12-14	Yandinga Gorge	-32.5525	135.325	G		270	270	188	190	243	267	258	262	143	151	256	256	169	169	146	148	144	176	201	201	268	268	206	220	190	190	184	184	172	172	303	313	121	155
2520	m	2007-06-17	Yandinga Gorge	-32.5525	135.325	G		270	270	188	190	243	267	258	258	143	143	256	256	169	169	146	148	176	176	201	201	268	268	206	206	190	190	184	184	172	172	303	313	121	155
2521	m	2007-06-17	Yandinga Gorge	-32.5525	135.325	G
2522	m	2007-06-18	Yandinga Gorge	-32.5525	135.325	G
2523	m	2007-06-18	Yandinga Gorge	-32.5525	135.325	G
2524	m	2007-06-18	Yandinga Gorge	-32.5525	135.325	G
2525	m	2007-06-18	Yandinga Gorge	-32.5525	135.325	G
2526	m	2007-06-19	Yandinga Gorge	-32.5525	135.325	G
2527	m	2007-06-20	Yandinga Gorge	-32.5525	135.325	G
2528	m	2007-12-08	Yandinga Gorge	-32.5525	135.325	G		270	270	188	190	243	267	258	258	143	143	256	256	169	169	146	148	144	176	201	201	268	268	206	206	190	190	184	184	172	172	303	313	121	155
2529	m	2007-12-09	Yandinga Gorge	-32.5525	135.325	G
2530	m	2007-12-10	Yandinga Gorge	-32.5525	135.325	G
2531	m	2008-06-18	Yandinga Gorge	-32.5525	135.325	G
2532	m	2008-11-30	Yandinga Gorge	-32.5525	135.325	G
2533	m	2008-11-30	Yandinga Gorge	-32.5525	135.325	G		270	270	190	190	267	267	254	258	143	143	256	256	169	171	148	148	144	150	201	201	268	268	206	220	190	190	184	198	172	172	301	303	121	137
2534	m	2008-12-01	Yandinga Gorge	-32.5525	135.325	G		270	270	188	190	243	267	258	258	143	143	256	256	169	171	146	148	150	150	201	201	268	268	206	220	190	192	184	184	172	172	301	313	137	155
2535	m	2008-12-02	Yandinga Gorge	-32.5525	135.325	G		270	270	188	188	243	267	254	258	143	143	256	256	169	171	146	146	150	176	201	201	268	268	220	220	190	190	184	198	172	172	301	313	137	155
2536	m	2009-06-09	Yandinga Gorge	-32.5525	135.325	G		270	270	188	188	265	267	258	258	143	143	256	256	169	169	146	148	144	150	201	201	268	268	206	206	190	190	184	184	172	172	301	303	121	121
2537	m	2009-06-10	Yandinga Gorge	-32.5525	135.325	G		270	270	190	190	243	243	254	258	143	143	256	256	169	169	146	146	150	150	201	201	268	268	206	220	190	192	184	184	162	172	301	313	137	155
2538	m	2009-11-28	Yandinga Gorge	-32.5525	135.325	G		270	270	188	190	243	267	258	258	143	143	256	258	169	169	142	146	144	176	201	201	268	268	206	206	190	190	184	184	172	172	303	313	121	155
2539	m	2009-11-30	Yandinga Gorge	-32.5525	135.325	G		270	270	188	190	243	253	258	262	143	143	256	256	169	169	146	148	176	176	201	201	268	268	206	220	190	190	184	200	172	172	303	313	121	137
2540	m	2009-12-01	Yandinga Gorge	-32.5525	135.325	G		270	270	188	188	243	243	254	258	151	151	256	256	169	171	146	148	150	176	201	201	268	268	206	206	190	190	184	184	172	172	301	313	121	155
2541	m	2009-12-02	Yandinga Gorge	-32.5525	135.325	G		270	270	190	190	267	267	258	258	143	143	256	258	169	171	142	148	150	176	201	201	268	268	206	206	190	192	184	184	162	172	301	303	121	155
2542	m	2011-05-24	Yandinga Gorge	-32.5525	135.325	G		270	270	188	190	243	243	258	258	143	151	256	256	169	169	148	148	144	176	201	201	268	268	206	206	190	190	184	184	162	172	303	313	121	137
2543	m	2011-05-25	Yandinga Gorge	-32.5525	135.325	G
2544	m	2011-05-25	Yandinga Gorge	-32.5525	135.325	G
2545	m	2011-05-25	Yandinga Gorge	-32.5525	135.325	G
2546	m	2011-05-26	Yandinga Gorge	-32.5525	135.325	G
1910	f	2004-06-21	Mt Friday	-32.2094	135.144	K		270	270	190	198	253	253	256	258	143	147	256	260	169	169	122	146	146	146	189	189	262	268	196	206	190	192	200	200	162	162	301	301	137	137
1911	f	2004-06-21	Mt Friday	-32.2094	135.144	K		266	270	194	198	253	253	256	256	147	147	256	260	169	171	122	148	146	150	189	205	262	268	196	206	190	190	200	200	162	162	301	301	137	145
1912	f	2004-06-21	Mt Friday	-32.2094	135.144	K		266	266	194	194	253	253	254	256	143	155	258	258	169	171	122	148	150	180	189	191	268	272	196	206	190	190	200	200	162	162	301	301	145	145
1913	f	2004-06-21	Mt Friday	-32.2094	135.144	J		270	270	194	198	249	253	254	262	147	155	256	258	169	169	122	146	144	146	189	191	268	268	196	206	190	190	194	200	162	162	301	301	137	145
1914	f	2004-06-21	Mt Friday	-32.2094	135.144	K		266	270	190	194	253	253	254	258	155	155	256	258	169	169	122	122	146	150	189	189	268	274	196	206	190	192	192	200	162	162	301	301	135	137
1915	m	2004-06-21	Mt Friday	-32.2094	135.144	K		266	270	194	194	253	253	256	262	147	147	256	256	169	171	122	146	146	146	191	205	262	268	196	196	190	190	194	200	162	162	301	301	137	137
1916	f	2004-06-21	Mt Friday	-32.2094	135.144	K		266	270	190	190	253	253	254	258	143	155	256	260	169	169	122	146	146	150	189	205	268	274	196	206	190	192	192	200	162	162	301	301	135	137
1917	m	2004-06-22	Mt Friday	-32.2094	135.144	J		266	278	194	196	253	253	262	264	143	155	258	258	169	171	122	146	178	180	189	191	262	268	206	206	190	190	200	200	162	162	301	301	137	145
1918	f	2004-06-22	Mt Friday	-32.2094	135.144	J		266	270	194	198	249	253	254	256	155	155	258	258	169	169	122	122	144	150	189	189	268	274	206	206	190	190	194	194	162	162	301	301	137	145
1919	m	2004-06-22	Mt Friday	-32.2094	135.144	K		270	270	190	198	243	253	254	256	143	147	258	260	169	169	146	146	150	180	191	205	268	268	196	206	190	190	192	194	162	162	301	301	135	137
1920	m	2004-06-22	Mt Friday	-32.2094	135.144	J		278	278	194	198	253	253	262	264	147	155	256	258	169	171	122	146	146	150	189	189	262	268	206	206	190	190	200	200	162	162	301	301	137	137
2452	f	2004-12-17	Mt Friday	-32.2094	135.144	K	MN781228	266	266	194	194	253	253	256	256	147	147	258	260	169	171	122	148	150	180	189	191	268	274	196	206	190	190	192	200	162	162	301	301	145	145
2453	f	2005-06-26	Mt Friday	-32.2094	135.144	J	MN781229	266	278	194	196	253	253	256	262	147	155	256	258	169	169	122	122	150	180	189	191	268	268	206	206	190	190	200	200	162	172	301	301	137	145
2454	m	2005-12-13	Mt Friday	-32.2094	135.144	J		266	278	194	198	249	253	254	264	155	155	256	258	169	169	122	122	150	150	189	189	268	268	206	206	190	190	194	200	162	162	301	301	137	137
2455	m	2006-06-10	Mt Friday	-32.2094	135.144	K
2456	m	2006-06-10	Mt Friday	-32.2094	135.144	K
2457	f	2007-12-16	Mt Friday	-32.2094	135.144	J		266	270	194	198	249	253	256	256	147	155	256	260	169	169	122	146	146	150	189	189	268	274	206	206	190	190	194	200	162	172	301	301	137	145
2458	m	2007-12-16	Mt Friday	-32.2094	135.144	J		266	278	198	198	249	253	256	264	147	155	256	258	169	171	122	122	146	150	189	189	268	274	206	206	190	190	194	200	162	162	301	301	137	145
2459	m	2009-12-07	Mt Friday	-32.2094	135.144	J		270	278	198	198	253	267	256	264	147	155	258	258	169	169	122	122	146	150	189	189	268	274	206	206	190	190	0	0	162	162	301	301	137	137
2460	m	2009-12-07	Mt Friday	-32.2094	135.144	K		270	278	194	198	253	253	256	262	147	155	258	260	171	171	146	148	146	150	189	205	262	268	206	206	190	190	200	200	162	162	301	301	137	137
2461	f	2009-12-09	Mt Friday	-32.2094	135.144	K		266	278	194	194	253	253	254	264	155	155	258	258	169	171	122	148	150	180	189	191	262	274	196	206	190	190	200	200	162	162	301	301	145	145
2462	f	2009-12-07	Mt Friday	-32.2094	135.144	J		266	278	194	198	253	253	256	264	155	155	258	258	169	171	122	146	150	150	189	189	262	274	206	206	190	190	194	200	162	162	301	301	137	145
2463	m	2009-12-08	Mt Friday	-32.2094	135.144	K		266	266	194	198	253	253	256	264	147	155	258	260	169	171	122	148	150	150	189	205	262	268	196	206	190	190	200	200	162	162	301	301	137	145
2464	m	2007-06-15	Mt Friday	-32.2094	135.144	K
2465	m	2007-06-15	Mt Friday	-32.2094	135.144	K
2466	m	2005-12-13	Mt Friday	-32.2094	135.144	K
2467		2007-12-14	Mt Friday	-32.2094	135.144	K
2468	f?	2007-06-16	Mt Friday	-32.2094	135.144	K
2469	f	2006-06-10	Mt Friday	-32.2094	135.144	K
2470	m	2008-06-16	Mt Friday	-32.2094	135.144	K
2471	m	2005-12-10	Mt Friday	-32.2094	135.144	K
2472	f	2006-06-10	Mt Friday	-32.2094	135.144	K
2473	m	2007-06-15	Mt Friday	-32.2094	135.144	J
2474	f	2008-06-16	Mt Friday	-32.2094	135.144	K
2475		2007-06-16	Mt Friday	-32.2094	135.144	K
2476		?	Mt Friday	-32.2094	135.144	K
2477	m	?	Mt Friday	-32.2094	135.144	J
1762		2000-08-01	Olary Hills	-32.0446	139.898	C	MN781225	258	278	188	194	257	257	252	264	151	151	256	260	169	169	126	146	144	144	195	195	268	272	196	196	190	194	198	202	162	170	301	301	135	145
1763		2000-08-01	Olary Hills	-32.0446	139.898	D	MN781226	258	262	194	194	235	235	258	268	155	155	260	262	169	169	126	126	144	144	191	195	268	268	196	196	190	190	198	198	168	170	301	303	135	135
1764		2000-08-01	Olary Hills	-32.0446	139.898	C		262	278	188	190	247	257	258	264	151	155	256	256	169	169	126	146	144	144	191	195	268	272	196	196	190	194	198	202	166	170	301	301	135	145
1765		2000-08-01	Olary Hills	-32.0446	139.898	C		266	274	190	192	253	257	252	264	151	155	256	262	169	169	126	146	144	152	191	195	268	272	196	198	190	194	198	202	162	170	301	303	135	145
1766		2000-08-01	Olary Hills	-32.0446	139.898	C		266	278	188	190	235	253	258	264	151	151	256	262	169	169	126	146	144	146	191	195	268	272	196	196	190	194	202	202	162	162	301	301	135	145
1767		2000-08-01	Olary Hills	-32.0446	139.898	C		262	266	190	194	247	257	252	258	151	155	256	264	169	169	126	140	144	144	191	195	268	268	200	200	188	190	200	202	166	170	301	311	133	145
1768		2000-08-01	Olary Hills	-32.0446	139.898	C		262	266	188	194	247	257	258	264	155	155	256	264	169	169	126	140	144	146	191	191	268	268	196	200	190	194	198	202	162	166	301	301	145	145
1769		2000-08-01	Olary Hills	-32.0446	139.898	E	MN781224	262	278	188	190	235	247	252	258	151	151	256	256	169	171	126	146	146	146	191	191	270	272	196	200	190	190	200	202	162	166	301	303	135	145
1770		2000-08-01	Olary Hills	-32.0446	139.898	C		266	274	190	194	253	257	252	252	151	155	256	262	169	171	126	126	144	144	191	195	268	270	196	200	190	190	200	202	162	162	285	303	133	135
1771		2000-08-01	Olary Hills	-32.0446	139.898	C		262	274	194	194	257	257	258	258	151	151	256	256	169	171	126	146	144	148	191	191	270	272	196	196	190	190	184	200	162	162	285	301	135	145
1772		2000-08-01	Olary Hills	-32.0446	139.898	C		262	266	188	194	235	247	258	264	151	155	260	262	169	169	126	140	144	146	191	195	268	270	196	196	194	194	184	200	162	162	301	301	135	135
359			Middle Gorge	-32.1667	138.037	R	MN781223
364			Middle Gorge	-32.1667	138.037	S	MN781222
QLD1		Sequence A from Pope et al. 1996					MN781231
QLD2		Sequence B from Pope et al. 1996					MN781232
QLD3		Sequence C from Pope et al. 1996					MN781233
QLD4		Sequence D from Pope et al. 1996					MN781234
QLD5		Sequence E from Pope et al. 1996					MN781235
QLD6		Sequence F from Pope et al. 1996					MN781236
QLD7		Sequence G from Pope et al. 1996					MN781237
NSW		Sequence from Pope et al. 1998					MN781230
